# Supplementary material for: Oxygen supplementation and cognitive function in long-COVID
Source: PLoS One. 2024 Nov 5;19(11):e0312735. doi: 10.1371/journal.pone.0312735 (PMC11537380; doi:10.1371/journal.pone.0312735)
Supplement: S1 Dataset — (XLSX) [file pone.0312735.s003.xlsx]

## Sheet: Subject Data
SUBJECTID	SEQ	ITT	PP	SAFETY	AGE	SEX	ETHNIC	RACE	YEARS_EDUC	YEARS_EDUC_CAT	HEIGHT	WEIGHT	TOTCOMP	DSDECOD
01-02	POC-SOC	Yes	No	Yes	54.4586	F	Not Hispanic or Latino	White	17	> 12 years	155	57	0	Completed
01-03	SOC-POC	Yes	Yes	Yes	47.7043	M	Not Hispanic or Latino	White	16	> 12 years	181	102	93.3333	Completed
01-04	SOC-POC	Yes	Yes	Yes	45.3881	F	Not Hispanic or Latino	White	24	> 12 years	164	71	100	Completed
01-05	POC-SOC	Yes	Yes	Yes	54.141	F	Not Hispanic or Latino	White	15	> 12 years	164	108	100	Discontinued due to Withdrawal of Consent by Subject
01-06	SOC-POC	Yes	Yes	Yes	40.5503	F	Not Hispanic or Latino	White	16	> 12 years	158	65	93.75	Completed
01-07	POC-SOC	Yes	No	Yes	61.9329	M	Not Hispanic or Latino	White	19	> 12 years	171	89	42.8571	Completed
01-08	POC-SOC	Yes	No	Yes	50.6502	F	Not Hispanic or Latino	White	14	> 12 years	166	86	25	Completed
01-09	SOC-POC	Yes	No	Yes	48.063	F	Hispanic or Latino	White	13	> 12 years	163	61	0	Completed
01-10	POC-SOC	Yes	Yes	Yes	41.2156	F	Not Hispanic or Latino	White	16	> 12 years	171	58	100	Completed
01-11	POC-SOC	Yes	No	Yes	39.5619	F	Not Hispanic or Latino	White	16	> 12 years	161	70	50	Discontinued due to Withdrawal of Consent by Subject
01-12	SOC-POC	Yes	No	Yes	37.3552	F	Not Hispanic or Latino	Asian+White	16	> 12 years	167	53	0	Completed
01-13	SOC-POC	Yes	No	Yes	21.1335	M	Not Hispanic or Latino	White	15	> 12 years	181	83	41.6667	Completed
01-14	POC-SOC	Yes	No	Yes	48.9966	F	Hispanic or Latino	White	14	> 12 years	159	70	33.3333	Completed
01-15	SOC-POC	Yes	Yes	Yes	58.4668	F	Not Hispanic or Latino	White	12	<= 12 years	160	79	100	Completed
01-16	SOC-POC	Yes	Yes	Yes	57.3908	M	Not Hispanic or Latino	White	12	<= 12 years	187	93	93.3333	Completed
01-17	POC-SOC	Yes	Yes	Yes	47.5756	F	Not Hispanic or Latino	White	13	> 12 years	173	71	100	Completed
01-18	POC-SOC	Yes	Yes	Yes	36.0684	F	Not Hispanic or Latino	Asian	20	> 12 years	170	78	100	Completed
01-19	SOC-POC	Yes	No	Yes	66.0315	F	Not Hispanic or Latino	White	8	<= 12 years	159	72	16.6667	Completed
01-20	POC-SOC	Yes	No	Yes	37.9713	F	Not Hispanic or Latino	White	11	<= 12 years	168	131	84.6154	Completed
01-21	SOC-POC	Yes	No	Yes	45.2074	F	Not Hispanic or Latino	White	16	> 12 years	158	85	17.6471	Discontinued due to Physician Decision
01-22	SOC-POC	Yes	No	Yes	50.1848	F	Not Hispanic or Latino	Black	14	> 12 years	160	76	86.6667	Completed

## Sheet: Efficacy Data
SUBJECTID	SEQ	VISITMNEMONIC	PERIOD	TRT	ITT	PP	SAFETY	FTMOCATOT	HKATOT	HKBTOT	PHOTITOT	SEMTITOT	DSF_ORRES	DSB_ORRES	GAD7TOT	PHQ9TOT	PCFSSCORE	RSTLSRSO2	RSTRSRSO2	PEAKLSRSO2	PEAKRSRSO2	RSTSAO2FNG	PEAKSAO2FNG
01-02	POC-SOC	VISIT 1	.	.	Yes	No	Yes	25	25	8	12	14	7	6	3	15	Grade 2	54	59	59	63	98	98
01-02	POC-SOC	VISIT 2	1	POC	Yes	No	Yes	26	26	9	11	15	8	7	9	9	Grade 3	54	59	56	61	100	100
01-02	POC-SOC	VISIT 3	2	SOC	Yes	No	Yes	27	24	9	9	18	8	7	2	8	Grade 3	58	57	61	59	100	95
01-03	SOC-POC	VISIT 1	.	.	Yes	Yes	Yes	20	15	0	4	14	9	6	11	10	Grade 2	41	57	43	55	96	98
01-03	SOC-POC	VISIT 2	1	SOC	Yes	Yes	Yes	23	15	0	3	11	8	5	6	7	Grade 2	44	56	40	56	98	98
01-03	SOC-POC	VISIT 3	2	POC	Yes	Yes	Yes	26	15	1	3	14	8	7	5	6	Grade 1	42	56	40	56	98	98
01-04	SOC-POC	VISIT 1	.	.	Yes	Yes	Yes	28	24	9	18	16	10	9	4	10	Grade 2	63	63	57	55	98	97
01-04	SOC-POC	VISIT 2	1	SOC	Yes	Yes	Yes	30	33	12	16	24	9	9	4	6	Grade 2	61	63	63	62	99	98
01-04	SOC-POC	VISIT 3	2	POC	Yes	Yes	Yes	27	30	12	25	25	10	9	4	6	Grade 2	63	60	53	54	95	98
01-05	POC-SOC	VISIT 1	.	.	Yes	Yes	Yes	20	28	5	13	15	9	11	2	18	Grade 3	71	67	58	52	98	91
01-05	POC-SOC	VISIT 2	1	POC	Yes	Yes	Yes	24	17	5	12	14	12	9	3	12	Grade 3	69	68	58	57	99	95
01-05	POC-SOC	VISIT 3	2	SOC	Yes	Yes	Yes	.	.	.	.	.	.	.	.	.	.	.	.	.	.	.	.
01-06	SOC-POC	VISIT 1	.	.	Yes	Yes	Yes	24	17	0	8	11	5	6	12	13	Grade 3	62	54	59	51	98	98
01-06	SOC-POC	VISIT 2	1	SOC	Yes	Yes	Yes	23	12	0	9	11	5	3	12	16	Grade 2	60	56	56	49	97	98
01-06	SOC-POC	VISIT 3	2	POC	Yes	Yes	Yes	24	14	2	10	10	5	7	11	13	Grade 3	67	62	62	56	98	99
01-07	POC-SOC	VISIT 1	.	.	Yes	No	Yes	27	18	9	14	14	11	12	7	11	Grade 2	68	70	65	66	96	97
01-07	POC-SOC	VISIT 2	1	POC	Yes	No	Yes	26	21	9	13	25	10	11	2	5	Grade 2	.	.	.	.	.	.
01-07	POC-SOC	VISIT 3	2	SOC	Yes	No	Yes	30	25	8	13	23	10	9	2	7	Grade 2	.	.	.	.	.	.
01-08	POC-SOC	VISIT 1	.	.	Yes	No	Yes	29	.	.	.	.	.	.	.	.	Grade 3	59	62	59	58	97	97
01-08	POC-SOC	VISIT 2	1	POC	Yes	No	Yes	28	34	12	17	25	12	12	10	13	Grade 3	61	58	61	62	99	98
01-08	POC-SOC	VISIT 3	2	SOC	Yes	No	Yes	29	32	12	13	24	11	11	6	13	Grade 3	60	57	58	58	98	94
01-09	SOC-POC	VISIT 1	.	.	Yes	No	Yes	20	25	9	13	23	10	9	16	20	Grade 3	64	67	65	68	97	97
01-09	SOC-POC	VISIT 2	1	SOC	Yes	No	Yes	24	25	10	16	24	7	8	18	18	Grade 3	63	63	64	62	98	98
01-09	SOC-POC	VISIT 3	2	POC	Yes	No	Yes	27	28	10	16	21	8	7	7	6	Grade 2	63	64	68	72	100	98
01-10	POC-SOC	VISIT 1	.	.	Yes	Yes	Yes	29	31	11	12	24	8	9	2	13	Grade 2	65	64	59	60	97	99
01-10	POC-SOC	VISIT 2	1	POC	Yes	Yes	Yes	29	31	12	16	21	8	8	3	13	Grade 2	59	58	58	56	99	99
01-10	POC-SOC	VISIT 3	2	SOC	Yes	Yes	Yes	30	33	11	10	20	7	9	2	12	Grade 2	63	58	57	56	99	98
01-11	POC-SOC	VISIT 1	.	.	Yes	No	Yes	25	25	9	15	24	11	10	4	6	Grade 3	70	68	.	66	95	96
01-11	POC-SOC	VISIT 2	1	POC	Yes	No	Yes	29	28	7	13	24	10	14	1	2	Grade 1	66	68	62	66	97	98
01-11	POC-SOC	VISIT 3	2	SOC	Yes	No	Yes	.	.	.	.	.	.	.	.	.	.	.	.	.	.	.	.
01-12	SOC-POC	VISIT 1	.	.	Yes	No	Yes	27	21	7	11	21	10	7	8	21	Grade 4	74	75	74	75	98	98
01-12	SOC-POC	VISIT 2	1	SOC	Yes	No	Yes	25	21	8	10	25	8	8	16	17	Grade 3	67	67	72	72	100	92
01-12	SOC-POC	VISIT 3	2	POC	Yes	No	Yes	26	27	9	13	27	9	9	8	13	Grade 2	64	71	66	72	99	97
01-13	SOC-POC	VISIT 1	.	.	Yes	No	Yes	28	25	7	14	19	9	8	16	14	Grade 3	76	82	74	80	97	97
01-13	SOC-POC	VISIT 2	1	SOC	Yes	No	Yes	24	24	7	19	20	11	11	13	10	Grade 3	76	77	67	76	99	95
01-13	SOC-POC	VISIT 3	2	POC	Yes	No	Yes	28	31	11	14	20	14	14	7	7	Grade 3	79	74	73	71	99	98
01-14	POC-SOC	VISIT 1	.	.	Yes	No	Yes	23	24	9	13	16	6	6	18	21	Grade 3	65	70	63	72	98	97
01-14	POC-SOC	VISIT 2	1	POC	Yes	No	Yes	26	23	8	11	17	6	8	17	20	Grade 3	62	62	64	68	100	97
01-14	POC-SOC	VISIT 3	2	SOC	Yes	No	Yes	28	34	12	11	19	5	5	6	19	Grade 3	61	60	61	61	98	98
01-15	SOC-POC	VISIT 1	.	.	Yes	Yes	Yes	24	19	5	12	13	9	10	4	10	Grade 3	64	59	50	48	93	93
01-15	SOC-POC	VISIT 2	1	SOC	Yes	Yes	Yes	26	23	7	12	15	10	9	10	12	Grade 3	53	60	44	51	95	93
01-15	SOC-POC	VISIT 3	2	POC	Yes	Yes	Yes	27	20	8	12	20	9	11	10	12	Grade 3	56	58	40	47	95	97
01-16	SOC-POC	VISIT 1	.	.	Yes	Yes	Yes	27	22	8	14	23	9	7	16	18	Grade 3	73	83	70	80	96	95
01-16	SOC-POC	VISIT 2	1	SOC	Yes	Yes	Yes	27	21	10	14	24	11	8	15	16	Grade 3	70	69	66	66	97	98
01-16	SOC-POC	VISIT 3	2	POC	Yes	Yes	Yes	29	27	10	17	25	11	8	14	11	Grade 3	70	72	64	66	97	97
01-17	POC-SOC	VISIT 1	.	.	Yes	Yes	Yes	28	31	10	13	21	11	10	19	17	Grade 3	65	64	53	56	97	88
01-17	POC-SOC	VISIT 2	1	POC	Yes	Yes	Yes	28	33	10	17	26	12	8	10	14	Grade 3	49	57	44	51	98	76
01-17	POC-SOC	VISIT 3	2	SOC	Yes	Yes	Yes	29	29	10	21	25	12	10	13	15	Grade 3	64	68	55	57	100	90
01-18	POC-SOC	VISIT 1	.	.	Yes	Yes	Yes	28	31	12	11	18	7	8	3	12	Grade 3	70	68	65	66	97	94
01-18	POC-SOC	VISIT 2	1	POC	Yes	Yes	Yes	27	32	12	9	21	11	12	1	6	Grade 2	71	72	65	68	98	97
01-18	POC-SOC	VISIT 3	2	SOC	Yes	Yes	Yes	29	32	11	9	17	9	10	2	9	Grade 2	66	65	63	65	97	96
01-19	SOC-POC	VISIT 1	.	.	Yes	No	Yes	21	13	4	8	12	5	6	6	12	Grade 3	68	70	65	67	97	97
01-19	SOC-POC	VISIT 2	1	SOC	Yes	No	Yes	20	20	6	11	15	5	5	11	13	Grade 3	66	66	63	63	98	95
01-19	SOC-POC	VISIT 3	2	POC	Yes	No	Yes	19	17	2	3	12	6	5	5	12	Grade 3	66	64	63	61	98	98
01-20	POC-SOC	VISIT 1	.	.	Yes	No	Yes	26	24	7	10	14	9	6	21	21	Grade 4	71	68	59	56	96	95
01-20	POC-SOC	VISIT 2	1	POC	Yes	No	Yes	28	19	6	9	15	8	8	16	18	Grade 4	72	72	64	62	97	97
01-20	POC-SOC	VISIT 3	2	SOC	Yes	No	Yes	26	25	10	12	17	10	8	10	15	Grade 4	71	73	60	63	97	96
01-21	SOC-POC	VISIT 1	.	.	Yes	No	Yes	28	22	6	17	20	8	7	8	16	Grade 3	70	68	65	64	95	97
01-21	SOC-POC	VISIT 2	1	SOC	Yes	No	Yes	27	31	11	22	29	11	8	9	14	Grade 3	69	71	65	68	98	97
01-22	SOC-POC	VISIT 1	.	.	Yes	No	Yes	26	17	5	16	17	10	10	9	16	Grade 2	82	84	79	82	96	93
01-22	SOC-POC	VISIT 2	1	SOC	Yes	No	Yes	24	22	8	10	16	10	9	9	13	Grade 2	77	75	73	71	98	97
01-22	SOC-POC	VISIT 3	2	POC	Yes	No	Yes	25	27	11	9	17	9	7	14	19	Grade 3	77	86	74	82	97	95

## Sheet: List of Variables
Variable Name	Variable Label
SUBJECTID	Subject number
SEQ	Randomization sequence
VISITMNEMONIC	Visit number
PERIOD	Period in crossover design
TRT	Treatment during period
ITT	Intent-to-treat population
PP	Per-protocol population
SAFETY	Safety population
AGE	Age at informed consent (years)
SEX	Sex
ETHNIC	Ethnicity
RACE	Race
YEARS_EDUC	Total number of completed years of education
YEARS_EDUC_CAT	Total number of completed years of eductaion (category)
HEIGHT	Height (cm)
WEIGHT	Weight (kg)
TOTCOMP	Compliance (%)
DSDECOD	Completion status
FTMOCATOT	MoCA: Total score (0-30)
HKATOT	Hopkins: Total words recalled during three learning trials (0-36)
HKBTOT	Hopkins: Total words delayed recall (0-12)
PHOTITOT	Phonological fluency: Total number of words (60 sec)
SEMTITOT	Semantic fluency: Total number of words (60 sec)
DSF_ORRES	Digit Span Forward: Total raw score (0-16)
DSB_ORRES	Digit Span Backward: Total raw score (0-16)
GAD7TOT	General Anxiety Disorder-7: Total score (0-21)
PHQ9TOT	Patient Health Questionnnaire-9: Total score (0-27)
PCFSSCORE	Post-COVID functional scale
RSTLSRSO2	At rest, left side brain: Regional oxygen saturation (rSO2) (%)
RSTRSRSO2	At rest, right side brain: Regional oxygen saturation (rSO2) (%)
PEAKLSRSO2	At peak, left side brain: Regional oxygen saturation (rSO2) (%)
PEAKRSRSO2	At peak, right side brain: Regional oxygen saturation (rSO2) (%)
RSTSAO2FNG	Rest SaO2 finger (%)
PEAKSAO2FNG	Peak SaO2 finger (%)
